# Supplementary material for: Advances in Pharmacological Properties, Molecular Mechanisms, and Bioavailability Strategies of Chlorogenic Acid in Cardiovascular Diseases Therapy
Source: Pharmaceuticals (Basel). 2025 Sep 11;18(9):1357. doi: 10.3390/ph18091357 (PMC12472252; doi:10.3390/ph18091357)
Supplement: Supplementary file 1 [file pharmaceuticals-18-01357-s001.zip]

Archive with 1 entries (1 files):
- pharmaceuticals-3795302-supplementary.pdf
